# Supplementary material for: Phospho-proteomic analyses of B-Raf protein complexes reveal new regulatory principles
Source: Oncotarget. 2016 Mar 28;7(18):26628–52. doi: 10.18632/oncotarget.8427 (PMC5042004; doi:10.18632/oncotarget.8427)
Supplement: Supplementary file 3 [file oncotarget-07-26628-s003.xlsx]

## Sheet: 20150518_DT40_suppl_table
Supplemental Table 2: BRAF and interacting proteins were identified by SILAC-based MS comparing DT40 cells expressing HA-BRAF with vector control cells. Shown are proteins identified as significantly enriched (p<0.05) in two biological replicates. PEP: posterior error probability.
Uniprot	Gene name	Protein Descriptions	Proteins	Peptides	Sequence Coverage [%]	PEP	Ratio Exp1	Ratio Exp1 Variability [%]	Ratio Exp1 Count	Ratio Exp2	Ratio Exp2 Variability [%]	Ratio Exp2 Count	Average Ratio	log2 Average Ratio
Q5ZIF0	MAP2K1	Putative uncharacterized protein	1	14	42.3	4.13e-90	54.96	136.27	7	32.85	142.26	6	43.905	5.45631
Q5F3W6	YWHAG	26 kDa protein	1	9	36.4	1.55e-88	30.08	51	6	21.19	49.69	6	25.635	4.68004
Q5ZMT0	YWHAE	14-3-3 protein epsilon;29 kDa protein	4	19	73.7	6.1e-209	28.59	121.21	54	21.19	146.4	53	24.89	4.63749
Q5ZLQ6;Q9PS15;Q9PS17	YWHAB	14-3-3 protein beta/alpha	1	17	76.2	4.1e-141	22.69	156.13	19	17.05	195.12	19	19.87	4.31252
Q5ZKJ2	YWHAH	Putative uncharacterized protein	1	14	48.2	2.62e-124	20.44	93.35	11	12.76	110.07	11	16.6	4.05311
Q5ZKC9;Q9PS11;Q9PS14	YWHAZ	14-3-3 protein zeta;24 kDa protein	4	18	64.5	1.19e-202	17.31	98.77	33	11.8	101.82	33	14.555	3.86344
Q90891	MAP2K2	Dual specificity mitogen-activated protein kinase kinase 2	1	13	30.2	2.21e-73	17.23	16.86	2	11.94	0.99	2	14.585	3.86641
Q04982-2;Q04982;Q04982-1	BRAF	Isoform Short of B-Raf proto-oncogene serine/threonine-protein kinase;Isoform Long of B-Raf proto-oncogene serine/threonine-protein kinase;81 kDa protein	5	36	45.8	0	16.39	107.84	99	16.39	120.08	96	16.39	4.03474
Q5ZMD1	YWHAQ	14-3-3 protein theta	3	13	44.9	2.07e-144	14.19	61.16	19	10.56	90.17	18	12.375	3.62936
O57476;Q90642;Q90653	CDC37	Hsp90 co-chaperone Cdc37;Cell division cycle control protein 37 (Fragment)	2	6	15.3	3.62e-46	8.86	75.84	8	15.08	60	8	11.97	3.58135
F1NSD4	VPREB3	similar to pre-B lymphocyte protein 3	1	2	16.8	6.73e-09	6.61	11.08	2	6.85	10.63	2	6.73	2.75061
P11501	HSP90AA1	Heat shock protein HSP 90-alpha	4	15	27.5	1.71e-128	5.44	48.95	49	8.95	39	49	7.195	2.84699
Q646T7;Q5ZKV1	FKBP51;RCJMB04_9b10	FK-506 binding protein 51;50 kDa protein;Putative uncharacterized protein	3	2	4.9	1.74e-06	4.89	9.7	3	4.37	11.57	3	4.63	2.21101
Q90593	HSPA5	78 kDa glucose-regulated protein	1	11	20.1	2.89e-66	3.95	36.1	13	3.28	53.74	13	3.615	1.854
Q5ZM98	HSPA9	Stress-70 protein, mitochondrial	1	14	25.6	5.51e-161	3	18.04	24	3.6	26.28	24	3.3	1.72247
Q04619	HSP90AB1	84 kDa protein;Heat shock cognate protein HSP 90-beta	2	10	16.6	4.04e-50	2.75	128.92	6	3.84	84.52	6	3.295	1.72028
P84172	TUFM	Elongation factor Tu, mitochondrial (Fragment)	1	2	6.5	4.21e-09	2.4	2.77	2	2.62	7.31	2	2.51	1.32769
Q5F3W0	CARD11	Putative uncharacterized protein	3	11	13.5	6.11e-119	2.22	21.67	16	2.17	43.45	16	2.195	1.13422
O73885	HSPA8	71 kDa protein;Heat shock cognate 71 kDa protein	4	19	33.7	1.13e-269	2.21	40.82	42	2.45	33	42	2.33	1.22033
