# Supplementary material for: Phospho-proteomic analyses of B-Raf protein complexes reveal new regulatory principles
Source: Oncotarget. 2016 Mar 28;7(18):26628–52. doi: 10.18632/oncotarget.8427 (PMC5042004; doi:10.18632/oncotarget.8427)
Supplement: Supplementary file 4 [file oncotarget-07-26628-s004.xlsx]

## Sheet: 20150518_MEF_sora_suppl_table
Supplemental Table 3: BRAF interacting proteins sensitive to sorafenib treatment were identified by SILAC-based MS comparing MEFs expressing HA-BRAF plus/minus sorafenib with vector control cells. Shown are proteins identified as significantly enriched (p<0.05) in two biological replicates in BRAF IPs of sorafenib treated cells compared to vector control cells. The respective figure is colored ac…
Uniprot	Gene Names	Protein Descriptions	Proteins	Peptides	Sequence Coverage [%]	PEP	log2 ratio Sora vs Ctrl Exp1	Variability Sora vs Ctrl Exp1 [%]	log2 ratio Sora vs Ctrl Exp2	Variability Sora vs Ctrl Exp2 [%]	Sora vs BRAF Exp 1	Variability Sora vs Braf Exp1 [%]	Sora vs BRAF Exp 2	Variability Sora vs Braf Exp2 [%]	average sora vs Braf	log2 average sora vs Braf
P68254-1;P68254;A3KML3;P68254-2	Ywhaq;mCG_126220;mCG_7879	34 kDa protein;Isoform 1 of 14-3-3 protein theta;Isoform 2 of 14-3-3 protein theta;similar to Ywhaq protein	6	24	62.4	0	1.14196	60.18	1.15101	24.966	1.23547	47.682	0.760296	26.902	0.997881	-0.00306061
P17809;Q3TD17;Q3U2J2;Q6GTI3;Q8BTM5	Slc2a1;mCG_6287;RP23-344D2.2-001;Glut1;Glut-1	Solute carrier family 2, facilitated glucose transporter member 1;solute carrier family 2 (facilitated glucose transporter), member 1	2	6	11.8	4.408e-69	2.79842	68.186	1.31811	34.27	1.18652	16.298	0.568739	17.158	0.87763	-0.188315
P04627;Q3TQI2;Q3UXR0	Araf;A-raf;Araf1	A-Raf proto-oncogene serine/threonine-protein kinase;Putative uncharacterized protein	5	16	32	3.959e-134	6.29796	52.938	3.61647	109.45	35.4987	78.515	10.2543	134.19	22.8765	4.5158
Q6P716;Q76LV5;Q9R0B8;Q61411;C0H5X4;P97870;Q71SW8;Q811B9	Hras1;c-Ha-ras;mCG_22575;Hras;H-ras	Hras1 protein (Fragment);Harvey rat sarcoma virus oncogene 1 isoform 1;GTPase HRas;Harvey rat sarcoma virus oncogene 1 isoform 2	8	20	66.7	0	5.04959	95.997	3.74136	124.51	1.16329	29.754	0.590794	19.279	0.877043	-0.18928
P28028-1;P28028;Q9JJU4;Q9JJU5;P28028-2	Braf;B-raf	Isoform 1 of B-Raf proto-oncogene serine/threonine-protein kinase;Isoform 2 of B-Raf proto-oncogene serine/threonine-protein kinase	2	54	60.9	0	4.8902	160.68	4.44857	106	0.998261	48.506	0.997818	51.376	0.998039	-0.00283159
Q99N57-1;Q99N57;Q8VI85;Q99N73;Q9CU36;Q99N57-2	Craf;Raf1;cRAF	Isoform 1 of RAF proto-oncogene serine/threonine-protein kinase;Isoform 2 of RAF proto-oncogene serine/threonine-protein kinase	2	26	49.2	6.914e-203	6.60918	112.87	4.63343	53.613	11.0354	37.884	9.74564	48.443	10.3905	3.3772
