# Supplementary material for: Phospho-proteomic analyses of B-Raf protein complexes reveal new regulatory principles
Source: Oncotarget. 2016 Mar 28;7(18):26628–52. doi: 10.18632/oncotarget.8427 (PMC5042004; doi:10.18632/oncotarget.8427)
Supplement: Supplementary file 5 [file oncotarget-07-26628-s005.xlsx]

## Sheet: 20150518_MEF_D594A_suppl_table
Supplemental Table 4: BRAFD594A interacting proteins were identified by SILAC-based MS comparing MEFs expressing HA-BRAFD594A with HA-BRAFWT cells. Shown are proteins identified as significantly enriched (p<0.05) in two biological replicates and BRAF itself. PEP: posterior error probability.
Uniprot	Gene Names	Protein Descriptions	Proteins	Peptides	Sequence Coverage [%]	PEP	ratio D549A vs WT Exp1	Ratio D549A vs WT Exp1 Variability [%]	ratio D549A vs WT Exp2	Ratio D549A vs WT Exp2 Variability [%]	average ratio D549A vs WT	log2 average ratio D549A vs WT
Q925I1-1;Q925I1;A2AD89;Q3TA78;Q925I1-2	Atad3;Atad3a;Kiaa1273;mCG_142032;RP23-242K15.3-001	Isoform 1 of ATPase family AAA domain-containing protein 3;Isoform 2 of ATPase family AAA domain-containing protein 3	2	26	45.2	6.8847e-137	8.1047	40.08	5.1023	25.351	6.6035	2.72323
Q61263;Q06EZ3;Q5XK32;Q8C795	Acact;Soat1;soat1	Sterol O-acyltransferase 1;sterol O-acyltransferase 1	2	14	28	4.9707e-107	5.8164	24.076	7.25742	29.668	6.53691	2.70861
Q99N57-1;Q99N57;Q8VI85;Q99N73;Q9CU36;Q99N57-2	Craf;Raf1;cRAF	Isoform 1 of RAF proto-oncogene serine/threonine-protein kinase;Isoform 2 of RAF proto-oncogene serine/threonine-protein kinase	2	26	49.2	6.914e-203	5.7538	40.107	5.68053	39.913	5.71716	2.5153
Q9QY06-2;Q9QY06;B9EHV1;Q9QY06-1;Q9QY06-3;Q3TRQ0;Q3UFX8	Myo9b;Myr5	Isoform 2 of Myosin-IXb;Isoform 1 of Myosin-IXb;Isoform 3 of Myosin-IXb;myosin IXb isoform 1;myosin IXb isoform 2	6	51	29.5	1.429e-294	4.3652	27.626	3.13372	30.437	3.74946	1.90668
Q6PDI5-2;Q6PDI5;A2ALV7;A2ALW0;Q8C9Q5;Q6PDI5-1	Ecm29;Kiaa0368;AI314180;RP23-211P15.1;RP23-211P15.1-004;RP23-211P15.1-001	Isoform 2 of Proteasome-associated protein ECM29 homolog;Novel protein containing 10 HEAT domains;Isoform 1 of Proteasome-associated protein ECM29 homolog;204 kDa protein	8	11	7.3	1.77e-89	4.2274	27.37	2.56069	29.053	3.39405	1.76301
Q3U645;Q3UNS0;Q71V77;Q91VT3;Q9DBZ6;P55096	Abcd3;PXMP1;mCG_126778;Pmp70;Pxmp1	ATP-binding cassette, sub-family D, member 3;ATP-binding cassette sub-family D member 3	2	22	36.4	3.2703e-121	3.442	39.826	2.58786	38.098	3.01493	1.59212
Q3UNY4;Q6NV49;P97813;Q5SXG5;Q80ZW1	Pld2;DN-183N8.6-006;RP23-122P1.1-006;DN-183N8.6-001;mCG_21164;RP23-122P1.1-001;DN-183N8.6-002;RP23-122P1.1-002	Pld2 protein;Phospholipase D2;Pld2 protein	3	8	8.6	3.0125e-12	3.1569	28.639	2.34786	64.315	2.75238	1.46068
Q99JY0	Hadhb	Trifunctional enzyme subunit beta, mitochondrial;similar to Hydroxyacyl-Coenzyme A dehydrogenase/3-ketoacyl-Coenzyme A thiolase/enoyl-Coenzyme A hydratase (trifunctional protein), beta subunit;19 kDa protein	4	13	29.3	7.398e-43	3.0979	7.723	2.77994	55.569	2.93892	1.55529
Q8R0X7;Q3UDJ2;Q4FK38;Q69ZN1	Sgpl1;mKIAA1252	Sphingosine-1-phosphate lyase 1;55 kDa protein	7	22	41.7	1.6415e-181	3.0304	27.868	2.49016	31.69	2.76028	1.46482
Q8BMS1;Q3TB39	Hadha	Trifunctional enzyme subunit alpha, mitochondrial	1	28	50.5	0	2.9901	41.105	3.64179	48.289	3.31595	1.72942
O70503-1;O70503;Q0VGQ1;Q9CSR6	Hsd17b12;Kik1;mCG_18031;RP23-41P22.3-001	Isoform 1 of Estradiol 17-beta-dehydrogenase 12	3	16	54.5	3.6749e-194	2.6597	25.367	2.08121	25.069	2.37045	1.24516
B9EKT6;Q3UQP1	Iqgap3	IQ motif containing GTPase activating protein 3	2	29	19.7	2.8778e-178	2.4982	26.274	1.87526	44.61	2.18673	1.12877
Q6S9I2;O08677-1;O08677;Q6DMP4;Q6S9I3;O08677-3;Q6S9I0;O08677-2	Kng2;Kng;Kng1;mCG_128256	kininogen 2 isoform 3;51 kDa protein;Isoform HMW of Kininogen-1;kininogen 2 isoform 1;Isoform 3 of Kininogen-1;kininogen 2 isoform 2;Isoform LMW of Kininogen-1	7	2	4.8	0.019846	2.3271	19.434	2.87373	26.768	2.60041	1.37874
Q9QXX4;Q8C140;Q91YK1	Aralar2;Slc25a13	Calcium-binding mitochondrial carrier protein Aralar2	1	17	33.1	2.9601e-102	2.2965	14.726	2.59767	13.35	2.44709	1.29107
P28028-1;P28028;Q9JJU4;Q9JJU5;P28028-2	Braf;B-raf	Isoform 1 of B-Raf proto-oncogene serine/threonine-protein kinase;Isoform 2 of B-Raf proto-oncogene serine/threonine-protein kinase	2	54	60.9	0	1.0481	91.849	1.05509	71.449	1.05159	0.0725765
