# Supplementary material for: Phospho-proteomic analyses of B-Raf protein complexes reveal new regulatory principles
Source: Oncotarget. 2016 Mar 28;7(18):26628–52. doi: 10.18632/oncotarget.8427 (PMC5042004; doi:10.18632/oncotarget.8427)
Supplement: Supplementary file 6 [file oncotarget-07-26628-s006.xlsx]

## Sheet: BRAF GlyGly (K)Sites
Supplemental Table 5: BRAF ubiquitination site was identified by MS in anti-HA IP of MEFs expressing HA-tagged BRAF. Peptide and site FDR were set to ≤ 0.01.
Uniprot	Gene Names	Position	Localization Prob	Score Diff	Number of GlyGly (K)	Amino Acid	PEP	Score	Modified Sequence	GlyGly (K) Probabilities	GlyGly (K) Score Diffs	Position in peptide	Charge	m/z	Mass Error [ppm]	Intensity
P15056;A4D1T4;Q75MQ8;C9JR85	BRAF;BRAF1;RAFB1	88	1	62.6114	1	K	0.034894	62.611	_FGGEHNPPSIYIEAYEEYTSK(gl)IDAIQQR_	FGGEHNPPSIYIEAYEEYTSK(1)IDAIQQR	FGGEHNPPSIYIEAYEEYTSK(62.61)IDAIQQR	21	4	843.156	-0.44649	6976300
