# Supplementary material for: Phospho-proteomic analyses of B-Raf protein complexes reveal new regulatory principles
Source: Oncotarget. 2016 Mar 28;7(18):26628–52. doi: 10.18632/oncotarget.8427 (PMC5042004; doi:10.18632/oncotarget.8427)
Supplement: Supplementary file 10 [file oncotarget-07-26628-s010.zip]

Archive with 1 entries (1 files):
- Supplementary File 9.html
